# Supplementary material for: Leucine-Rich Repeat Kinase 1 Signaling Targets Proteins Critical for Endosome/Lysosome Sorting and Trafficking in Osteoclasts
Source: Biology (Basel). 2025 Mar 24;14(4):326. doi: 10.3390/biology14040326 (PMC12024951; doi:10.3390/biology14040326)
Supplement: Supplementary file 1 [file biology-14-00326-s001.zip]

Archive with 1 entries (1 files):
- biology-3417632-supplementary.xls
