# Supplementary material for: Leucine-Rich Repeat Kinase 1 Signaling Targets Proteins Critical for Endosome/Lysosome Sorting and Trafficking in Osteoclasts
Source: Biology (Basel). 2025 Mar 24;14(4):326. doi: 10.3390/biology14040326 (PMC12024951; doi:10.3390/biology14040326)
Supplement: Supplementary file 1 [file biology-14-00326-s001.zip › biology-3417632-supplementary.xls]

## Sheet: XIWE230214_Phospho ratio
S1 Images of osteoclast precursors and osteoclasts stained with TRAP
S2: List of differentially phosphorylated proteins in LRRK1 deficient osteoclasts.
Assigned ID	Volume			Protein Ratio	Phospho Ratio	Final adjusted Phospho-Ratio
	Knockout cells (KO)	Wild type cells (WT)		Wild type cells (WT) / Knockout cells (KO)	Wild type cells (WT) / Knockout cells (KO)	Wild type cells (WT) / Knockout cells (KO)
1	69500	62100		0.970874	0.893525	0.920331		Red: Ratio > 1.5
2	132000	173400		0.943396	1.31364	1.39245		Green: Ratio < 0.67
3	19600	69900		0.961538	3.56633	3.70898
4	73800	125100		0.884956	1.69512	1.91549
5	103000	192000		1.15	1.86408	1.62094
6	101000	263000		0.961538	2.60396	2.70812
7	677000	2510000		1.38	4.92991	#REF!
8	85600	422000		1.11		4.44136
9	110000	136000		1.12	1.23636	1.1039
10	27600	21400		0.819672	0.775362	0.945942
11	258000	186000		0.78125	0.72093	0.922791
12	53000	185600		0.934579	3.50189	3.74702
13	43400	144300		0.970874	3.32488	3.42463
14	50600	86100		1.13	1.70158	1.50582
15	120000	98000		1.11	0.816667	0.735736
16	71700	172100		1.32	2.40028	1.81839
17	246000	591000		1.25	2.40244	1.92195
18	182000	235000		0.970874	1.29121	1.32995
19	627000	1050000		0.892857	1.67464	1.8756
20	66200	69200		1.03	1.04532	1.01487
21	46100	60800		1.18	1.31887	1.11769
22	55800	23200		1.03	0.415771	0.403661
23	27000	44800		1.06	1.65926	1.56534
24	53500	256000		1.02	4.78505	4.69122
25	127000	103000		0.934579	0.811024	0.867795
26	113000	166000		1.03	1.46903	1.42624
27	87600	173200		1.06	1.97717	1.86525
28	40700	84600		0.892857	2.07862	2.32806
29	58500	96900		1.93	1.65641	0.858244
30	71400	161000		1.06	2.2549	2.12727
31	269000	378000		0.884956	1.4052	1.58788
32	240000	454000		0.952381	1.89167	1.98625
33	268000	432000		1.11	1.61194	1.4522
34	129000	186000		0.943396	1.44186	1.52837
35	45700	73900		1.07	1.61707	1.51128
36	88100	197700		0.952381	2.24404	2.35624
37	179000	553000		0.980392	3.08939	3.15117
38	75100	123000		1.27	1.63782	1.28962
39	69300	259000		0.892857	3.73737	4.18586
40	124000	260000		0.877193	2.09677	2.39032
41	72100	102000		1.25	1.4147	1.13176
42	51800	68600		0.877193	1.32432	1.50973
43	43800	129900		0.917431	2.96575	3.23267
44	86300	232000		0.970874	2.6883	2.76895
45	32900	86800		1.02	2.6383	2.58657
46	69500	121200		1.05	1.74388	1.66084
47	48200	57400		0.934579	1.19087	1.27423
48	34500	53200		1.21	1.54203	1.2744
49	61500	69700		0.943396	1.13333	1.20133
50	171000	270000		0.990099	1.57895	1.59474
51	83500	190000		0.925926	2.27545	2.45749
52	52900	70300		0.943396	1.32892	1.40866
53	26100	32600		1.24	1.24904	1.00729
54	26700	37100		0.970874	1.38951	1.4312
55	48700	84200		0.961538	1.72895	1.79811
56	299000	493000		1.02	1.64883	1.6165
57	77900	121000		1.22	1.55327	1.27317
58	48500	49200		0.740741	1.01443	1.36948
59	70700	92700		1.01	1.31117	1.29819
60	58300	82800		1.06	1.42024	1.33985
61	53200	84300		0.970874	1.58459	1.63212
62	235000	319000		0.943396	1.35745	1.43889
63	42900	52100		0.862069	1.21445	1.40876
64	106000	243000		0.934579	2.29245	2.45292
65	188300	38800		0.826446	0.206054	0.249326
66	24400	30800		0.900901	1.2623	1.40115
67	2810	21300		1.01	7.58007	7.50502
68	66700	103000		0.735294	1.54423	2.10015
69	829000	1160000		1.16	1.39928	1.20627
70	78200	88400		1.2	1.13043	0.942029
71	45000	12400		0.970874	0.275556	0.283822
72				1.72
73				1.61
74				0.645161
75				0.581395
76				1.58
77				1.63
78				0.588235
79				1.78
80				1.74
81				1.65
82				0.578035
83				0.5
84				0.574713
85				0.598802
86				2.11
87				0.574713
88				1.88
89				0.444444
90				0.617284
91				0.60241
92				1.65
93				0.653595
94				0.534759
S3: Identification of protein spots by mass spectrometry analysis.
	Spot number	MALDI well number	Match Quality	Top Ranked Protein Name [Species]	Accession No.	Protein MW	Protein PI	Pep.Count	Protein Score	Protein Score C.I.%	Total Ion Score	Total Ion C.I.%	Comments / Other Possible Hits
	3	E4		Vacuolar protein sorting-associated protein 35 OS=Mus musculus OX=10090 GN=Vps35 PE=1 SV=1	VPS35_MOUSE	91654.8	5.28	20	237	100	208	100
	6	E5		Sorting nexin-2 OS=Mus musculus OX=10090 GN=Snx2 PE=1 SV=2	SNX2_MOUSE	58434.8	5.04	16	257	100	236	100
	7	J1		Nitric oxide-associated protein 1 OS=Mus musculus OX=10090 GN=Noa1 PE=1 SV=1	NOA1_MOUSE	77330.2	8.38	10	56	95.807	33	93.9	Could also be hit #1
	8	J2		Nucleosome assembly protein 1-like 4 OS=Mus musculus OX=10090 GN=Nap1l4 PE=1 SV=1	NP1L4_MOUSE	42652.9	4.56	8	64	99.271	51	99.848
	12	J3		Tubulin beta-5 chain OS=Mus musculus OX=10090 GN=Tubb5 PE=1 SV=1	TBB5_MOUSE	49639	4.78	11	107	100	90	100
	13	J4		Tubulin alpha-1C chain OS=Mus musculus OX=10090 GN=Tuba1c PE=1 SV=1	TBA1C_MOUSE	49877.5	4.96	13	328	100	316	100
	16	E6		Coronin-1B OS=Mus musculus OX=10090 GN=Coro1b PE=1 SV=1	COR1B_MOUSE	53878	5.54	12	110	100	93	100
	17	E7		Albumin OS=Mus musculus OX=10090 GN=Alb PE=1 SV=3	ALBU_MOUSE	68647.7	5.75	13	97	100	84	100
	22	J5		Alpha-enolase OS=Mus musculus OX=10090 GN=Eno1 PE=1 SV=3	ENOA_MOUSE	47111.2	6.37	10	247	100	233	100
	24	E8		Actin, cytoplasmic 2 OS=Mus musculus OX=10090 GN=Actg1 PE=1 SV=1	ACTG_MOUSE	41765.8	5.31	15	427	100	382	100
	28	E9		Vacuolar protein sorting-associated protein VTA1 homolog OS=Mus musculus OX=10090 GN=Vta1 PE=1 SV=1	VTA1_MOUSE	33891.9	5.75	6	107	100	92	100
	30	E10		Isocitrate dehydrogenase [NADP] cytoplasmic OS=Mus musculus OX=10090 GN=Idh1 PE=1 SV=2	IDHC_MOUSE	46644.5	6.73	17	480	100	437	100
	36	E11		Annexin A2 OS=Mus musculus OX=10090 GN=Anxa2 PE=1 SV=2	ANXA2_MOUSE	38651.8	7.55	11	241	100	231	100	Could also be hit #2
	37	J6		Annexin A2 OS=Mus musculus OX=10090 GN=Anxa2 PE=1 SV=2	ANXA2_MOUSE	38651.8	7.55	19	555	100	523	100	Could also be hit #2
	39	J7		Lysosomal protective protein OS=Mus musculus OX=10090 GN=Ctsa PE=1 SV=1	PPGB_MOUSE	53809.5	5.56	6	240	100	240	100
	40	E12		14-3-3 protein eta OS=Mus musculus OX=10090 GN=Ywhah PE=1 SV=2	1433F_MOUSE	28194	4.81	13	244	100	212	100
	43	J8		Transcriptional repressor scratch 2 OS=Mus musculus OX=10090 GN=Scrt2 PE=2 SV=2	SCRT2_MOUSE	32700.7	9.23	10	54	93.506	18	0	Could also be hit #1
	44	J9		Glutamate--cysteine ligase regulatory subunit OS=Mus musculus OX=10090 GN=Gclm PE=1 SV=1	GSH0_MOUSE	30515.6	5.35	4	167	100	167	100	Could also be hit #2,3
	45	J10		Actin, cytoplasmic 1 OS=Mus musculus OX=10090 GN=Actb PE=1 SV=1	ACTB_MOUSE	41709.7	5.29	14	311	100	295	100
	51	E13		Cathepsin S OS=Mus musculus OX=10090 GN=Ctss PE=1 SV=2	CATS_MOUSE	38449.4	6.51	8	375	100	366	100
	64	J11		Cofilin-1 OS=Mus musculus OX=10090 GN=Cfl1 PE=1 SV=3	COF1_MOUSE	18547.7	8.22	8	94	100	80	100
	65	J12		Sorting nexin-3 OS=Mus musculus OX=10090 GN=Snx3 PE=1 SV=3	SNX3_MOUSE	18745.7	8.71	13	387	100	325	100	Could also be hit #2
	67	J13		Superoxide dismutase [Cu-Zn] OS=Mus musculus OX=10090 GN=Sod1 PE=1 SV=2	SODC_MOUSE	15932.8	6.02	7	292	100	270	100
	71	E14		G protein-regulated inducer of neurite outgrowth 1 OS=Mus musculus OX=10090 GN=Gprin1 PE=1 SV=2	GRIN1_MOUSE	95437.4	8.14	15	57	96.348
	1 fmol	G1		Beta-galactosidase OS=Escherichia coli (strain K12) OX=83333 GN=lacZ PE=1 SV=2	BGAL_ECOLI	116409	5.28	16	214	100	161	100
	1 fmol	G2		Beta-galactosidase OS=Escherichia coli O9:H4 (strain HS) OX=331112 GN=lacZ PE=3 SV=1	BGAL_ECOHS	116388	5.2	16	196	100	142	100
	1 fmol	G3		Beta-galactosidase OS=Escherichia coli O9:H4 (strain HS) OX=331112 GN=lacZ PE=3 SV=1	BGAL_ECOHS	116388	5.2	17	222	100	162	100
	1 fmol	G4		Beta-galactosidase OS=Escherichia coli (strain K12) OX=83333 GN=lacZ PE=1 SV=2	BGAL_ECOLI	116409	5.28	15	190	100	143	100
	Control
	high confidence
	low confidence
	no confidence
